# Supplementary material for: Metal Coordination Enhances Chalcogen Bonds: CSD Survey and Theoretical Calculations
Source: Int J Mol Sci. 2022 Apr 10;23(8):4188. doi: 10.3390/ijms23084188 (PMC9030556; doi:10.3390/ijms23084188)
Supplement: Supplementary file 1 [file ijms-23-04188-s001.zip]

Archive with 1 entries (1 files):
- ijms-1627430-supplementary.pdf
